# Supplementary material for: Metroplasty increases the take-home baby rate by reducing pregnancy loss without changing the chance of conception in women with septate uterus: a retrospective, single-center, observational study
Source: BMC Pregnancy Childbirth. 2023 Dec 14;23:860. doi: 10.1186/s12884-023-06191-3 (PMC10720111; doi:10.1186/s12884-023-06191-3)
Supplement: Supplementary file 1 — Supplementary Material 1 [file 12884_2023_6191_MOESM1_ESM.xlsx]

## Sheet: Supple Tabe 1_v2
	Supplementary Table 1. Subgroup analysis for prodisposing factors of post-surgery miscarriage (per conception analysis)
					ABM																			TCM																			Total
	Subgroup				Pre-surgery					Post-surgery														Pre-surgery					Post-surgery															Pre-decision
					n		%			n		%			RR		[95% CI]				p (c2 test)			n		%			n		%			RR		[95% CI]				p (c2 test)			n		%			n
	U2 anomaly +				28					13														6					11														34					24
		Conceptions resulted in pegnancy loss			25	(	0.892857	)		6	(	0.461538	)		0.5169	[	0.2834	–	0.9428	]	p<0.01			6	(	1	)		1	(	0.0909091	)		0.0909091	[	0.014	–	0.5891	]	p<0.001			31	(	0.911765	)		7	(
		Conception resulted in THB			3	(	0	)		7	(	0.538462	)											0	(	0	)		10	(	0.909091	)											3	(	0.0882353	)		17	(
	U3 anomaly +				14					9														2					0														16					9
		Conceptions resulted in pregnancy loss			14	(	1	)		0	(	0	)		0						p<0.0001			2	(	1	)		0	(	0	)		–									16	(	1	)		0	(
		Conception resulted in THB			0	(	0	)		9	(	1	)											0	(	0	)		0	(	0	)											0	(	0	)		9	(
	≥35 Age at surgery				24					10														0					1														24					11
		Conceptions resulted in pregnancy loss			22	(	0.917	)		4	(	0.4	)		0.436	[	0.2023	–	0.9411	]	p<0.01			0	(	0	)		0	(	0	)		–									22	(	0.916667	)		4	(
		Conception resulted in THB			2	(	0.0833333	)		6	(	0.6	)											0	(	0	)		1	(	1	)											2	(	0.0833333	)		7	(
	<35 Age at surgery				18					12														8					10														26					22
		Conceptions resulted in pregnancy loss			17	(	0.944444	)		2	(	0.166667	)		0.176471	[	0.04955	–	0.628	]	p<0.0001			8	(	1	)		1	(	0.1	)		0.1	[	0.015577	–	0.6419	]	p<0.001			25	(	0.961538	)		3	(
		Conception resulted in THB			1	(	0.0555556	)		10	(	0.833333	)											0	(	0	)		9	(	0.9	)											1	(	0.0384615	)		19	(
	a: number of conceptions
	-: No patient conceived.
	RR, relative risk
	CI, confidence interval
	THB, take-home baby
	ABM, abdominal metroplasty
	TCM, transcervical metroplasty
[truncated: 9 more columns]
