# Supplementary material for: Metroplasty increases the take-home baby rate by reducing pregnancy loss without changing the chance of conception in women with septate uterus: a retrospective, single-center, observational study
Source: BMC Pregnancy Childbirth. 2023 Dec 14;23:860. doi: 10.1186/s12884-023-06191-3 (PMC10720111; doi:10.1186/s12884-023-06191-3)
Supplement: Supplementary file 2 — Supplementary Material 2 [file 12884_2023_6191_MOESM2_ESM.xlsx]

## Sheet: Supple Tabe 2_v2
	Supplementary Table 2. Subgroup analysis for predisposing factors of post-surgical take-home baby (per patient analysis)
				ABM																				TCM																			Total
	Subgroup				Pre-surgery					Post-surgery															Pre-surgery					Post-surgery														Pre-decision					Post-decision
					n		%			n		%			RR		[95% CI]				p (c2 test)			n		%			n		%			RR		[95% CI]				p (c2 test)			n		%			n
	U2 anomaly +				9					9														9					9														18					18
		Pregnancy loss			5	(	0.555556	)		2	(	0.222222	)		0.35	[	0.096	–	1.269	]	n.s.			6	(	0.666667	)		0	(	0	)		0						p<0.001			11	(	0.611111	)		2	(
		Pregnancy yielded THB			2	(	0.222222	)		6	(	0.666667	)											0	(	0	)		6	(	0.666667	)											2	(	0.111111	)		12	(
	U3 anomaly +				8					8														1					1														9					9
		Pregnancy loss			6	(	0.75	)		0	(	0	)		0						p<0.001			1	(	1	)		0		0%			0									7	(	0.777778	)		0	(
		Pregnancy yielded THB			0	(	0	)		6	(	0.75	)											0	(	0	)		0		0												0	(	0	)		6	(
	≥35 Age at surgery				7					7														3					3														10					10
		Pregnancy loss			4	(	0.571429	)		1	(	0.142857	)		0.255	[	0.041	–	1.523	]	n.s.			0		0%			0	(	0	)		–									4	(	0.4	)		1	(
		Pregnancy yielded THB			1	(	0.142857	)		4	(	0.571429	)											0		0			1	(	0.333333	)											1	(	0.1	)		5	(
	<35Age at surgery				10					10														7					7														17					17
		Pregnancy loss			7	(	0.7	)		1	(	0.1	)		0.1269	[	0.019	–	0.82	]	p<0.01			7	(	1	)		1	(	0.142857	)		0.1666	[	0.027	–	0.997	]	p<0.01			14	(	0.823529	)		2	(
		Pregnancy yielded THB			1	(	0.1	)		8	(	0.8	)											0	(	0	)		5	(	0.714286	)											1	(	0.0588235	)		13	(
	a: Number of patients (censored)
	-: No patient conceived after the surgery.
	b:written as >10.00 for convienience, when a denominator=0 and a numerator ≠0.
	RR, relative risk
	CI, confidence interval
	n.s., not statistically significant
	THB, take-home baby
	ABM, abdominal metroplasty
	TCM, transcervical metroplasty
[truncated: 9 more columns]
